# Supplementary material for: Direct Laser-Induced Breakdown Spectroscopy Analysis of Estuarine Suspended Particulate Matter Collected on Filters
Source: Molecules. 2026 Feb 13;31(4):647. doi: 10.3390/molecules31040647 (PMC12943375; doi:10.3390/molecules31040647)
Supplement: Supplementary file 1 [file molecules-31-00647-s001.zip]

Archive with 1 entries (1 files):
- molecules-4077779-supplementary.pdf
